# Supplementary material for: Arabidopsis P4-ATPases ALA1 and ALA7 Enhance Resistance to Verticillium dahliae via Detoxifying Vd-Toxins
Source: Biology (Basel). 2025 May 23;14(6):595. doi: 10.3390/biology14060595 (PMC12189932; doi:10.3390/biology14060595)
Supplement: Supplementary file 1 [file biology-14-00595-s001.zip]

Archive with 3 entries (3 files):
- biology-3626914-supplementary/biology-3626914-supplementary.pdf
- biology-3626914-supplementary/Table S1.xlsx
- biology-3626914-supplementary/Table S2 Vd-toxins.xlsx
