# Supplementary material for: Arabidopsis P4-ATPases ALA1 and ALA7 Enhance Resistance to Verticillium dahliae via Detoxifying Vd-Toxins
Source: Biology (Basel). 2025 May 23;14(6):595. doi: 10.3390/biology14060595 (PMC12189932; doi:10.3390/biology14060595)
Supplement: Supplementary file 1 [file biology-14-00595-s001.zip › biology-3626914-supplementary/Table S1.xlsx]

## Sheet: Sheet1
	Primer name	Sequence (5’ to 3’)	Purpose
	ala1-LP	CGTTTATCCCGATTTAGTAATTGTG	Mutant identification
	ala1-RP	CGAGCATCTTCGTCTTTGATC
	ala7-LP	GGGGCGTCGTAGAATAAGATC
	ala7-RP	GTTAACCGCTCAGGCTTATCC
	LBb1.3	ATTTTGCCGATTTCGGAAC
	35S-F457	CGCACAATCCCACTATCCTTCG	PCR
	AtALA7-R610(722 bp)	ACATCCAAACATCTTTTCACTT
	AtALA7-R610(722 bp)	ACATCCAAACATCTTTTCACTT
	AtActin2-F	GATTCAGATGCCCAGAAAGTCTTG	qRT-PCR
	AtActin2-R	TGGATTCCAGCAGCTTCCAT
	AtALA1-F (qRT-PCR)	TGAGAACGCACAGGGATGAC
	AtALA1-R (qRT-PCR)	TATCTCCCACCCCCAACCAT
	AtALA7-F (qRT-PCR)	TGACCCACCTTCCAAGGACT
	AtALA7-R (qRT-PCR)	TACCAGTGGACTGGGTCTGA
	NtActin-F (qRT-PCR)	GGGTTTGCTGGAGATGATGCT
	NtActin-R (qRT-PCR)	GCTTCATCACCAACATATGCAT
	AtrbohD-F（qRT-PCR）	tagtgttgctggcggccgtg
	AtrbohD-R（qRT-PCR）	gggctagctccgggtcctcc
	AtCAT1-F（qRT-PCR）	GATGATAAGCTACTCCAGACCC
	AtCAT1-R（qRT-PCR）	TTGTTGTGGTGAGCACATTTAG
	AtPRX33-F(qRT)	TGCAAATTCAGCCCGAGGAT
	AtPRX33-R(qRT)	TGGAGCTGGAAGATTTGCGT
	AtGAPC1-F(qRT)	TTGCTAGAGTTGTTCTCCAGAG
	AtGAPC1-R(qRT)	GTGAACACTGTCGTACTTGAAC
	AtGSTU1-F(qRT)	CATCGATGACCAGATCCTAACA
	AtGSTU1-R(qRT)	CATGTCCAAGAATCCGATTGTC
