# Supplementary material for: Arabidopsis P4-ATPases ALA1 and ALA7 Enhance Resistance to Verticillium dahliae via Detoxifying Vd-Toxins
Source: Biology (Basel). 2025 May 23;14(6):595. doi: 10.3390/biology14060595 (PMC12189932; doi:10.3390/biology14060595)
Supplement: Supplementary file 1 [file biology-14-00595-s001.zip › biology-3626914-supplementary/Table S2 Vd-toxins.xlsx]

## Sheet: Vd-toxins
	Vd-toxins	Structure	Molecular formula	CAS number	log P	Reference
	CIA (Cinnamyl acetate)		C11H12O2	103-54-8	2.62	Laouane et al., 2013
	SFA (Sulfacetamide)		C8H10N2O3S	144-80-9	0.07	Zhang et al., 2016
	FB1 (Fumonisin B1 )		C34H59NO15	116355-83-0	2.2	Xu et al., 2022
	4MBA (4-Methylbenzoic acid)		C8H8O2	99-94-5	2.36	Cui and Luo, 2013
	2HPA (2-Hydroxypenylacetic acid)		C8H8O3	614-75-5	0.92
	Indazole		C7H6N2	271-44-3	1.82
	4HBA (4-Hydroxybenzoic acid)		C7H6O3	99-96-7	1.42
	3ICD (Indole-3-carboxaldehyde)		C9H7NO	487-89-8	1.68
	Log P predict：http://www.chemspider.com/
